# Supplementary material for: Modulation of mRNA Expression of Biomarkers in the UPR-PERK Pathway by Ellagic Acid in Metabolic Dysfunction-Associated Fatty Liver Disease
Source: Int J Mol Sci. 2026 May 17;27(10):4491. doi: 10.3390/ijms27104491 (PMC13206915; doi:10.3390/ijms27104491)
Supplement: Supplementary file 1 [file ijms-27-04491-s001.zip]

Archive with 1 entries (1 files):
- ijms-4260733-supplementary.pdf
